# Supplementary material for: GFPT2/GFAT2 and AMDHD2 act in tandem to control the hexosamine pathway
Source: eLife. 2022 Mar 1;11:e69223. doi: 10.7554/eLife.69223 (PMC8970586; doi:10.7554/eLife.69223)
Supplement: Figure 1—source data 1. [file elife-69223-fig1-data1.zip]

Archive with 19 entries (17 files):
- Figure 1/
- __MACOSX/._Figure 1
- Figure 1/Figure1E.xlsx
- __MACOSX/Figure 1/._Figure1E.xlsx
- Figure 1/.DS_Store
- __MACOSX/Figure 1/._.DS_Store
- Figure 1/Figure1D.xlsx
- __MACOSX/Figure 1/._Figure1D.xlsx
- Figure 1/WesternBlots/
- Figure 1/Figure1C.xlsx
- __MACOSX/Figure 1/._Figure1C.xlsx
- Figure 1/WesternBlots/Figure1D-1-full-raw-unedited.tif
- __MACOSX/Figure 1/WesternBlots/._Figure1D-1-full-raw-unedited.tif
- Figure 1/WesternBlots/Figure1D-2-labeled.jpg
- __MACOSX/Figure 1/WesternBlots/._Figure1D-2-labeled.jpg
- Figure 1/WesternBlots/Figure1D-1-labeled.jpg
- __MACOSX/Figure 1/WesternBlots/._Figure1D-1-labeled.jpg
- Figure 1/WesternBlots/Figure1D-2-full-raw-unedited.tif
- __MACOSX/Figure 1/WesternBlots/._Figure1D-2-full-raw-unedited.tif
