# Supplementary material for: GFPT2/GFAT2 and AMDHD2 act in tandem to control the hexosamine pathway
Source: eLife. 2022 Mar 1;11:e69223. doi: 10.7554/eLife.69223 (PMC8970586; doi:10.7554/eLife.69223)
Supplement: Figure 1—source data 1. [file elife-69223-fig1-data1.zip › Figure 1/Figure1E.xlsx]

## Sheet: Sheet1
Cell viability (XTT assay) of WT and AMDHD2 KO AN3‑12 cells
Fig. 1E
Treatment	0.5 µg/ml tunicamycin for 48h
	relative fraction alive
	replicate 1	replicate 2	replicate 3	replicate 4
control	1	1	1	1
AMDHD2 KO (line 1)	5.17461	5.19284	3.46364	2.91806
unpaired t-test (two-tailed)
n = 4
p-value = 0,0016
