# Supplementary material for: GFPT2/GFAT2 and AMDHD2 act in tandem to control the hexosamine pathway
Source: eLife. 2022 Mar 1;11:e69223. doi: 10.7554/eLife.69223 (PMC8970586; doi:10.7554/eLife.69223)
Supplement: Figure 1—source data 1. [file elife-69223-fig1-data1.zip › Figure 1/Figure1D.xlsx]

## Sheet: Sheet1
Western blot analysis of CRISPR/Cas9 generated AMDHD2 KO AN3‑12 mESCs compared to wildtype cells (ctrl).
Fig. 1D
											antibodies used:
	antibodies used:										a-TUBULIN (ms, clone B-5-1-2, Sigma T9026, 1:5000 in 5% milk TBST)
	Anti-AMDHD2 (ms, in-house produced, S6 clone, 1:500 in 5% milk TBST)										goat anti-mouse IgG (HRP-conjugated, G21040, Thermo Fisher, 1:5000 in 5% milk TBST)
	goat anti-mouse IgG (HRP-conjugated, G21040, Thermo Fisher, 1:5000 in 5% milk TBST)
