# Supplementary material for: GFPT2/GFAT2 and AMDHD2 act in tandem to control the hexosamine pathway
Source: eLife. 2022 Mar 1;11:e69223. doi: 10.7554/eLife.69223 (PMC8970586; doi:10.7554/eLife.69223)
Supplement: Figure 1—source data 1. [file elife-69223-fig1-data1.zip › Figure 1/Figure1C.xlsx]

## Sheet: Sheet1
XTT assay of four TM resistant clones identified via insertional mutagenesis compared to control WT AN3-12 cells.
Fig. 1C
Treatment	0.5 µg/ml tunicamycin for 48h
	relative fraction alive (Fold change)
	replicate 1	replicate 2	replicate 3	replicate 4	p-value
control	1	1	1	1
clone 1	3.63831	2.89708	2.34047	3.4888	0.0073
clone 2	3.75499	4.40693	1.68141	2.53036	0.0072
clone 3	2.76958	3.4357	2.10778	2.84861	0.021
clone 4	4.13887	3.25657	1.77188	2.46527	0.0139
Ordinary one-way ANOVA
Dunnett's multiple comparisons test
n = 4
