# Supplementary material for: GFPT2/GFAT2 and AMDHD2 act in tandem to control the hexosamine pathway
Source: eLife. 2022 Mar 1;11:e69223. doi: 10.7554/eLife.69223 (PMC8970586; doi:10.7554/eLife.69223)
Supplement: Figure 2—source data 1. [file elife-69223-fig2-data1.zip]

Archive with 8 entries (7 files):
- Figure 2/
- __MACOSX/._Figure 2
- Figure 2/Figure2C.xlsx
- __MACOSX/Figure 2/._Figure2C.xlsx
- Figure 2/Figure2B.xlsx
- __MACOSX/Figure 2/._Figure2B.xlsx
- Figure 2/Figure2D.xlsx
- __MACOSX/Figure 2/._Figure2D.xlsx
