# Supplementary material for: GFPT2/GFAT2 and AMDHD2 act in tandem to control the hexosamine pathway
Source: eLife. 2022 Mar 1;11:e69223. doi: 10.7554/eLife.69223 (PMC8970586; doi:10.7554/eLife.69223)
Supplement: Figure 2—source data 1. [file elife-69223-fig2-data1.zip › Figure 2/Figure2B.xlsx]

## Sheet: Sheet1
IC-MS analysis of UDP‑HexNAc levels of four TM resistant clones identified via insertional mutagenesis compared to control WT and AMDHD2 KO AN3-12 cells
Fig. 2B
	relative UDP-HexNAc levels (Fold change)
	replicate 1	replicate 2	replicate 3	replicate 4	replicate 5	p-value
control	1	1.12735	1.42512	1.53344	1.80579
AMDHD2 KO	2.2139	3.18434	3.2005	2.49009	3.79326	0.0035
clone 1	2.77557	2.78145	3.49135	3.82367	4.07297	0.0003
clone 2	2.72121	2.67566	3.01146	4.47471	3.9686	0.0004
clone 3	2.22588	2.58571	3.24453	3.2979	4.27653	0.0015
clone 4	3.16237	2.83132	2.91052	4.16779	4.26411	0.0002
Ordinary one-way ANOVA
Dunnett's multiple comparisons test
n = 5
