# Supplementary material for: GFPT2/GFAT2 and AMDHD2 act in tandem to control the hexosamine pathway
Source: eLife. 2022 Mar 1;11:e69223. doi: 10.7554/eLife.69223 (PMC8970586; doi:10.7554/eLife.69223)
Supplement: Figure 2—figure supplement 2—source data 1. [file elife-69223-fig2-figsupp2-data1.zip › Figure 2-figure supplement 2/Figure2FigureSupplement2B.xlsx]

## Sheet: Sheet1
Western blot analysis of FLAG expression in WT and AMDHD2 K.O. AN3-12 cells and both lines stably over-expressing WT HA-FLAG-hAMDHD2 and mutant HA-FLAG-hAMDHD2 D294A protein respectively
Figure 2- figure supplement 2B
	antibodies used:								antibodies used:
	Anti-FLAG (ms, Sigma,F1804, 1:2000 in 5% milk TBST)								a-TUBULIN (ms, clone B-5-1-2, Sigma T9026, 1:5000 in 5% milk TBST)
	goat anti-mouse IgG (HRP-conjugated, G21040, Thermo Fisher, 1:5000 in 5% milk TBST)								goat anti-mouse IgG (HRP-conjugated, G21040, Thermo Fisher, 1:5000 in 5% milk TBST)
