# Supplementary material for: GFPT2/GFAT2 and AMDHD2 act in tandem to control the hexosamine pathway
Source: eLife. 2022 Mar 1;11:e69223. doi: 10.7554/eLife.69223 (PMC8970586; doi:10.7554/eLife.69223)
Supplement: Figure 3—source data 1. [file elife-69223-fig3-data1.zip]

Archive with 14 entries (13 files):
- Figure 3/
- __MACOSX/._Figure 3
- Figure 3/Figure3I.xlsx
- __MACOSX/Figure 3/._Figure3I.xlsx
- Figure 3/.DS_Store
- __MACOSX/Figure 3/._.DS_Store
- Figure 3/Figure3H.xlsx
- __MACOSX/Figure 3/._Figure3H.xlsx
- Figure 3/Figure3B.xlsx
- __MACOSX/Figure 3/._Figure3B.xlsx
- Figure 3/Figure3A.xlsx
- __MACOSX/Figure 3/._Figure3A.xlsx
- Figure 3/Figure3G.xlsx
- __MACOSX/Figure 3/._Figure3G.xlsx
