# Supplementary material for: GFPT2/GFAT2 and AMDHD2 act in tandem to control the hexosamine pathway
Source: eLife. 2022 Mar 1;11:e69223. doi: 10.7554/eLife.69223 (PMC8970586; doi:10.7554/eLife.69223)
Supplement: Figure 3—figure supplement 9—source data 1. [file elife-69223-fig3-figsupp9-data1.zip]

Archive with 6 entries (5 files):
- Figure 3-figure supplement 9/
- __MACOSX/._Figure 3-figure supplement 9
- Figure 3-figure supplement 9/.DS_Store
- __MACOSX/Figure 3-figure supplement 9/._.DS_Store
- Figure 3-figure supplement 9/Figure3FigureSupplement9.xlsx
- __MACOSX/Figure 3-figure supplement 9/._Figure3FigureSupplement9.xlsx
