# Supplementary material for: GFPT2/GFAT2 and AMDHD2 act in tandem to control the hexosamine pathway
Source: eLife. 2022 Mar 1;11:e69223. doi: 10.7554/eLife.69223 (PMC8970586; doi:10.7554/eLife.69223)
Supplement: Figure 3—figure supplement 9—source data 1. [file elife-69223-fig3-figsupp9-data1.zip › Figure 3-figure supplement 9/Figure3FigureSupplement9.xlsx]

## Sheet: Fig. 4C
Source data for Figure 3-figure supplement 9
Deacetylase activity of human AMDHD2 towards GlcNAc6P, GalNAc6P, and GlcNAc6S
	Specific activity [µmol/(min*mg)]
	replicate 1	replicate 2	replicate 3	replicate 4	replicate 5	replicate 6
GlcNAc6P	17.27	20.11	24.65	16.72	15.67	20.82
GalNAc6P	-2.302	-2.911	0.5755	0.5417	-0.9141	-0.6094
GlcNAc6S	0.3047	2.065	1.049	-0.4401	2.302	-0.3724
