# Supplementary material for: GFPT2/GFAT2 and AMDHD2 act in tandem to control the hexosamine pathway
Source: eLife. 2022 Mar 1;11:e69223. doi: 10.7554/eLife.69223 (PMC8970586; doi:10.7554/eLife.69223)
Supplement: Figure 4—source data 1. [file elife-69223-fig4-data1.zip]

Archive with 22 entries (21 files):
- Figure 4/
- __MACOSX/._Figure 4
- Figure 4/Figure4a-3-labeled.jpg
- __MACOSX/Figure 4/._Figure4a-3-labeled.jpg
- Figure 4/Figure4c.xlsx
- __MACOSX/Figure 4/._Figure4c.xlsx
- Figure 4/Figure4a-2-full-raw-unedited.jpg
- __MACOSX/Figure 4/._Figure4a-2-full-raw-unedited.jpg
- Figure 4/Figure4a-4-full-raw-unedited.jpg
- __MACOSX/Figure 4/._Figure4a-4-full-raw-unedited.jpg
- Figure 4/Figure4a-1-full-raw-unedited.jpg
- __MACOSX/Figure 4/._Figure4a-1-full-raw-unedited.jpg
- Figure 4/Figure4a-3-full-raw-unedited.jpg
- __MACOSX/Figure 4/._Figure4a-3-full-raw-unedited.jpg
- Figure 4/Figure4a-2-labeled.jpg
- __MACOSX/Figure 4/._Figure4a-2-labeled.jpg
- Figure 4/Figure4a-1-labeled.jpg
- __MACOSX/Figure 4/._Figure4a-1-labeled.jpg
- Figure 4/Figure4a-4-labeled.jpg
- __MACOSX/Figure 4/._Figure4a-4-labeled.jpg
- Figure 4/Figure4a.xlsx
- __MACOSX/Figure 4/._Figure4a.xlsx
