# Supplementary material for: GFPT2/GFAT2 and AMDHD2 act in tandem to control the hexosamine pathway
Source: eLife. 2022 Mar 1;11:e69223. doi: 10.7554/eLife.69223 (PMC8970586; doi:10.7554/eLife.69223)
Supplement: Figure 4—figure supplement 1—source data 1. [file elife-69223-fig4-figsupp1-data1.zip › Figure 4-figure supplement 1/Figure4FigureSupplement1.xlsx]

## Sheet: Fig. 4, Supp
Source data for Figure 4-figure supplement 1
SDS-gels stained with Coomassie brilliant blue of a representative bacterial test expression of the human AMDHD2 variants
full raw unedited gels
corresponding labeled gels
