# Supplementary material for: GFPT2/GFAT2 and AMDHD2 act in tandem to control the hexosamine pathway
Source: eLife. 2022 Mar 1;11:e69223. doi: 10.7554/eLife.69223 (PMC8970586; doi:10.7554/eLife.69223)
Supplement: Figure 5—source data 1. [file elife-69223-fig5-data1.zip]

Archive with 63 entries (61 files):
- Figure 5/
- __MACOSX/._Figure 5
- Figure 5/Figure5D.xlsx
- __MACOSX/Figure 5/._Figure5D.xlsx
- Figure 5/Figure5H.xlsx
- __MACOSX/Figure 5/._Figure5H.xlsx
- Figure 5/Figure5I.xlsx
- __MACOSX/Figure 5/._Figure5I.xlsx
- Figure 5/.DS_Store
- __MACOSX/Figure 5/._.DS_Store
- Figure 5/Figure5E.xlsx
- __MACOSX/Figure 5/._Figure5E.xlsx
- Figure 5/WesternBlots/
- Figure 5/Figure5B.xlsx
- __MACOSX/Figure 5/._Figure5B.xlsx
- Figure 5/Figure5C.xlsx
- __MACOSX/Figure 5/._Figure5C.xlsx
- Figure 5/~$Figure5C.xlsx
- __MACOSX/Figure 5/._~$Figure5C.xlsx
- Figure 5/Figure5A.xlsx
- __MACOSX/Figure 5/._Figure5A.xlsx
- Figure 5/Figure5F.xlsx
- __MACOSX/Figure 5/._Figure5F.xlsx
- Figure 5/Figure5J.xlsx
- __MACOSX/Figure 5/._Figure5J.xlsx
- Figure 5/Figure5G.xlsx
- __MACOSX/Figure 5/._Figure5G.xlsx
- Figure 5/WesternBlots/Figure5B-3-labeled.jpg
- __MACOSX/Figure 5/WesternBlots/._Figure5B-3-labeled.jpg
- Figure 5/WesternBlots/Figure5G-4-labeled.png
- __MACOSX/Figure 5/WesternBlots/._Figure5G-4-labeled.png
- Figure 5/WesternBlots/Figure5C-1-labeled.png
- __MACOSX/Figure 5/WesternBlots/._Figure5C-1-labeled.png
- Figure 5/WesternBlots/Figure5G-1-labeled.png
- __MACOSX/Figure 5/WesternBlots/._Figure5G-1-labeled.png
- Figure 5/WesternBlots/Figure5B-4-full-raw-unedited.tif
- __MACOSX/Figure 5/WesternBlots/._Figure5B-4-full-raw-unedited.tif
- Figure 5/WesternBlots/Figure5C-1-full-raw-unedited.tif
- __MACOSX/Figure 5/WesternBlots/._Figure5C-1-full-raw-unedited.tif
- Figure 5/WesternBlots/Figure5G-3-full-raw-unedited.tif
- __MACOSX/Figure 5/WesternBlots/._Figure5G-3-full-raw-unedited.tif
- Figure 5/WesternBlots/Figure5B-2-full-raw-unedited.tif
- __MACOSX/Figure 5/WesternBlots/._Figure5B-2-full-raw-unedited.tif
- Figure 5/WesternBlots/Figure5G-2-labeled.png
- __MACOSX/Figure 5/WesternBlots/._Figure5G-2-labeled.png
- Figure 5/WesternBlots/Figure5G-1-full-raw-unedited.tif
- __MACOSX/Figure 5/WesternBlots/._Figure5G-1-full-raw-unedited.tif
- Figure 5/WesternBlots/Figure5G-4-full-raw-unedited.tif
- __MACOSX/Figure 5/WesternBlots/._Figure5G-4-full-raw-unedited.tif
- Figure 5/WesternBlots/Figure5B-2-labeled.jpg
- __MACOSX/Figure 5/WesternBlots/._Figure5B-2-labeled.jpg
- Figure 5/WesternBlots/Figure5B-1-labeled.jpg
- __MACOSX/Figure 5/WesternBlots/._Figure5B-1-labeled.jpg
- Figure 5/WesternBlots/Figure5G-2-full-raw-unedited.tif
- __MACOSX/Figure 5/WesternBlots/._Figure5G-2-full-raw-unedited.tif
- Figure 5/WesternBlots/Figure5B-3-full-raw-unedited.tif
- __MACOSX/Figure 5/WesternBlots/._Figure5B-3-full-raw-unedited.tif
- Figure 5/WesternBlots/Figure5G-3-labeled.png
- __MACOSX/Figure 5/WesternBlots/._Figure5G-3-labeled.png
- Figure 5/WesternBlots/Figure5B-1-full-raw-unedited.tif
- __MACOSX/Figure 5/WesternBlots/._Figure5B-1-full-raw-unedited.tif
- Figure 5/WesternBlots/Figure5B-4-labeled.jpg
- __MACOSX/Figure 5/WesternBlots/._Figure5B-4-labeled.jpg
