# Supplementary material for: GFPT2/GFAT2 and AMDHD2 act in tandem to control the hexosamine pathway
Source: eLife. 2022 Mar 1;11:e69223. doi: 10.7554/eLife.69223 (PMC8970586; doi:10.7554/eLife.69223)
Supplement: Figure 5—source data 1. [file elife-69223-fig5-data1.zip › Figure 5/Figure5B.xlsx]

## Sheet: Sheet1
Western blot analysis of indicated amounts of purified human GFPT1 and GFPT2 protein as standards to compare GFPT abundance in cell lysates of indicated cell lines
Fig. 5B
														antibodies used:							antibodies used:
antibodies used:							antibodies used:							Anti-GFPT2 (rb, Abcam, ab190966, 1:5000 5% milk TBST)							a-TUBULIN (ms, clone B-5-1-2, Sigma T9026, 1:5000 in 5% milk TBST)
Anti-GFPT1 (rb, EPR4854, Abcam, ab125069, 1:1000 in 5% milk TBST)							a-TUBULIN (ms, clone B-5-1-2, Sigma T9026, 1:5000 in 5% milk TBST)							goat anti-rabbit IgG (HRP-conjugated, G21234, Thermo Fisher,1:5000 in 5% milk TBST)							goat anti-mouse IgG (HRP-conjugated, G21040, Thermo Fisher, 1:5000 in 5% milk TBST)
goat anti-rabbit IgG (HRP-conjugated, G21234, Thermo Fisher,1:5000 in 5% milk TBST)							goat anti-mouse IgG (HRP-conjugated, G21040, Thermo Fisher, 1:5000 in 5% milk TBST)
