# Supplementary material for: GFPT2/GFAT2 and AMDHD2 act in tandem to control the hexosamine pathway
Source: eLife. 2022 Mar 1;11:e69223. doi: 10.7554/eLife.69223 (PMC8970586; doi:10.7554/eLife.69223)
Supplement: Figure 5—source data 1. [file elife-69223-fig5-data1.zip › Figure 5/Figure5G.xlsx]

## Sheet: Sheet1
Western blot analysis of O-GlcNAcylated proteins (RL2 antibody), OGA and OGT of indicated cell lines
Figure 5G
	antibodies used:							antibodies used:								antibodies used:								antibodies used:
	anti-RL2 (ms, clone RL2, MABS157, Merck, 1:1000 5% BSA TBST)							anti-RL2 (ms, clone RL2, MABS157, Merck, 1:1000 5% BSA TBST)								anti-OGT (rb, Cell Signaling,#23177, 1:1000 in 1% BSA TBST)								a-TUBULIN (ms, clone B-5-1-2, Sigma T9026, 1:5000 in 5% milk TBST)
	goat anti-mouse IgG (HRP-conjugated, G21040, Thermo Fisher, 1:5000 in 5% milk TBST)							goat anti-mouse IgG (HRP-conjugated, G21040, Thermo Fisher, 1:5000 in 5% milk TBST)								goat anti-rabbit IgG (HRP-conjugated, G21234, Thermo Fisher,1:5000 in 5% milk TBST)								goat anti-mouse IgG (HRP-conjugated, G21040, Thermo Fisher, 1:5000 in 5% milk TBST)
