# Supplementary material for: GFPT2/GFAT2 and AMDHD2 act in tandem to control the hexosamine pathway
Source: eLife. 2022 Mar 1;11:e69223. doi: 10.7554/eLife.69223 (PMC8970586; doi:10.7554/eLife.69223)
Supplement: Figure 5—figure supplement 2—source data 1. [file elife-69223-fig5-figsupp2-data1.zip]

Archive with 17 entries (15 files):
- Figure 5-figure supplement 2/
- __MACOSX/._Figure 5-figure supplement 2
- Figure 5-figure supplement 2/.DS_Store
- __MACOSX/Figure 5-figure supplement 2/._.DS_Store
- Figure 5-figure supplement 2/WesternBlots/
- Figure 5-figure supplement 2/Figure5FigureSupplement2B.xlsx
- __MACOSX/Figure 5-figure supplement 2/._Figure5FigureSupplement2B.xlsx
- Figure 5-figure supplement 2/Figure5FigureSupplement2A.xlsx
- __MACOSX/Figure 5-figure supplement 2/._Figure5FigureSupplement2A.xlsx
- Figure 5-figure supplement 2/WesternBlots/Figure5FigureSupplement2a-2-full-raw-unedited.tif
- __MACOSX/Figure 5-figure supplement 2/WesternBlots/._Figure5FigureSupplement2a-2-full-raw-unedited.tif
- Figure 5-figure supplement 2/WesternBlots/Figure5FigureSupplement2a-2-labeled.png
- __MACOSX/Figure 5-figure supplement 2/WesternBlots/._Figure5FigureSupplement2a-2-labeled.png
- Figure 5-figure supplement 2/WesternBlots/Figure5FigureSupplement2a-1-full-raw-unedited.tif
- __MACOSX/Figure 5-figure supplement 2/WesternBlots/._Figure5FigureSupplement2a-1-full-raw-unedited.tif
- Figure 5-figure supplement 2/WesternBlots/Figure5FigureSupplement2a-1-labeled.png
- __MACOSX/Figure 5-figure supplement 2/WesternBlots/._Figure5FigureSupplement2a-1-labeled.png
