# Supplementary material for: GFPT2/GFAT2 and AMDHD2 act in tandem to control the hexosamine pathway
Source: eLife. 2022 Mar 1;11:e69223. doi: 10.7554/eLife.69223 (PMC8970586; doi:10.7554/eLife.69223)
Supplement: Figure 5—figure supplement 3—source data 1. [file elife-69223-fig5-figsupp3-data1.zip › Figure 5-figure supplement 3/Figure5FigureSupplement3B.xlsx]

## Sheet: Sheet1
Fructose-6-Phosphate kinetic of WT human GFPT1 and WT human GFPT2
Figure 5-figure supplement 3B
	GFPT1		v [nmol/min]
		Frc6P [mM]	repeat 1	repeat 2	repeat 3	repeat 4	repeat 5
		0.01	0.0172418	0.0510449	0.0576889	0.0174363	0.0737316
		0.025	0.0521469	0.108799	0.121827	0.0779448	0.124226
		0.05	0.159876	0.204925	0.178058	0.156311	0.151968
		0.075	0.223755	0.191475	0.278333	0.212963	0.283615
		0.1	0.326266	0.300598	0.341401	0.229329	0.311779
		0.25	0.413059	0.447769	0.422069	0.340462	0.393095
		0.5	0.465044	0.467863	0.390178	0.319525	0.368852
	GFPT2		v [nmol/min]
		Frc6P [mM]	repeat 1	repeat 2	repeat 3	repeat 4	repeat 5	repeat 6	repeat 7	repeat 8
		0.05	0.0162696	0.025798	0.0397664	0.0240154	0.0429426	0.0558091	0.0172094	0.0465724
		0.1	0.049943	0.0695183	0.0863065	0.0852693	0.172192	0.109512	0.0823849	0.129606
		0.25	0.223593	0.258692	0.254641	0.281574	0.453441	0.311747	0.226672	0.331614
		0.5	0.368366	0.410466	0.383761	0.358611	0.391895	0.403757	0.339587	0.402526
		0.75	0.448482	0.406804	0.399641	0.401456	0.389756	0.423397	0.420545	0.425115
		1	0.427351	0.451464	0.396303	0.388168	0.32147	0.469419	0.388006	0.490129
		1.5	0.50118	0.511227	0.450233	0.415198	0.316057	0.450427	0.401618	0.473859
