# Supplementary material for: GFPT2/GFAT2 and AMDHD2 act in tandem to control the hexosamine pathway
Source: eLife. 2022 Mar 1;11:e69223. doi: 10.7554/eLife.69223 (PMC8970586; doi:10.7554/eLife.69223)
Supplement: Figure 6—source data 1. [file elife-69223-fig6-data1.zip]

Archive with 17 entries (15 files):
- Figure 6/
- __MACOSX/._Figure 6
- Figure 6/Figure6B.xlsx
- __MACOSX/Figure 6/._Figure6B.xlsx
- Figure 6/.DS_Store
- __MACOSX/Figure 6/._.DS_Store
- Figure 6/WesternBlots/
- Figure 6/Figure6A.xlsx
- __MACOSX/Figure 6/._Figure6A.xlsx
- Figure 6/WesternBlots/Figure6A-1-full-raw-unedited.tif
- __MACOSX/Figure 6/WesternBlots/._Figure6A-1-full-raw-unedited.tif
- Figure 6/WesternBlots/Figure6A-2-full-raw-unedited.tif
- __MACOSX/Figure 6/WesternBlots/._Figure6A-2-full-raw-unedited.tif
- Figure 6/WesternBlots/Figure6A-1-labeled.jpg
- __MACOSX/Figure 6/WesternBlots/._Figure6A-1-labeled.jpg
- Figure 6/WesternBlots/Figure6A-2-labeled.jpg
- __MACOSX/Figure 6/WesternBlots/._Figure6A-2-labeled.jpg
