# Supplementary material for: GFPT2/GFAT2 and AMDHD2 act in tandem to control the hexosamine pathway
Source: eLife. 2022 Mar 1;11:e69223. doi: 10.7554/eLife.69223 (PMC8970586; doi:10.7554/eLife.69223)
Supplement: Figure 6—figure supplement 1—source data 1. [file elife-69223-fig6-figsupp1-data1.zip]

Archive with 23 entries (21 files):
- Figure 6-figure supplement 1/
- __MACOSX/._Figure 6-figure supplement 1
- Figure 6-figure supplement 1/Figure6FigureSupplement1C.xlsx
- __MACOSX/Figure 6-figure supplement 1/._Figure6FigureSupplement1C.xlsx
- Figure 6-figure supplement 1/.DS_Store
- __MACOSX/Figure 6-figure supplement 1/._.DS_Store
- Figure 6-figure supplement 1/Figure6FigureSupplement1B.xlsx
- __MACOSX/Figure 6-figure supplement 1/._Figure6FigureSupplement1B.xlsx
- Figure 6-figure supplement 1/WesternBlots/
- Figure 6-figure supplement 1/Figure6FigureSupplement1A.xlsx
- __MACOSX/Figure 6-figure supplement 1/._Figure6FigureSupplement1A.xlsx
- Figure 6-figure supplement 1/WesternBlots/Figure6FigureSupplement1C-1-labeled.jpg
- __MACOSX/Figure 6-figure supplement 1/WesternBlots/._Figure6FigureSupplement1C-1-labeled.jpg
- Figure 6-figure supplement 1/WesternBlots/Figure6FigureSupplement1C-1-full-raw-unedited.tif
- __MACOSX/Figure 6-figure supplement 1/WesternBlots/._Figure6FigureSupplement1C-1-full-raw-unedited.tif
- Figure 6-figure supplement 1/WesternBlots/Figure6FigureSupplement1C-3-full-raw-unedited.tif
- __MACOSX/Figure 6-figure supplement 1/WesternBlots/._Figure6FigureSupplement1C-3-full-raw-unedited.tif
- Figure 6-figure supplement 1/WesternBlots/Figure6FigureSupplement1C-2-labeled.jpg
- __MACOSX/Figure 6-figure supplement 1/WesternBlots/._Figure6FigureSupplement1C-2-labeled.jpg
- Figure 6-figure supplement 1/WesternBlots/Figure6FigureSupplement1C-3-labeled.jpg
- __MACOSX/Figure 6-figure supplement 1/WesternBlots/._Figure6FigureSupplement1C-3-labeled.jpg
- Figure 6-figure supplement 1/WesternBlots/Figure6FigureSupplement1C-2-full-raw-unedited.tif
- __MACOSX/Figure 6-figure supplement 1/WesternBlots/._Figure6FigureSupplement1C-2-full-raw-unedited.tif
