# Supplementary material for: GFPT2/GFAT2 and AMDHD2 act in tandem to control the hexosamine pathway
Source: eLife. 2022 Mar 1;11:e69223. doi: 10.7554/eLife.69223 (PMC8970586; doi:10.7554/eLife.69223)
Supplement: Figure 6—figure supplement 1—source data 1. [file elife-69223-fig6-figsupp1-data1.zip › Figure 6-figure supplement 1/Figure6FigureSupplement1C.xlsx]

## Sheet: Sheet1
Western blot analysis and quantification of GFPT1 and AMDHD2 in WT AN3-12 control cells and upon partial differentiation (-LIF)
Figure 6-figure supplement 1C
	GFPT1	TUBULIN	normalized	ratio (internal ctrl)
ctrl_1	10569923	1368666	7.72279	1
minus LIF_1	8709630	1206855	7.2168	0.934481
ctrl_2	10196659	1392534	7.32238	1
minus LIF_2	9199662	1800435	5.10969	0.697818
ctrl_3	13356488	1799460	7.4225	1
minus LIF_3	14306745	2051751	6.97294	0.939434
ctrl_4	12307175	2262273	5.44018	1
minus LIF_4	8270274	1958190	4.22343	0.77634
unpaired t-test (two-tailed)
n = 4
p-value = 0,0725
	AMDHD2	TUBULIN	normalized	ratio (internal ctrl)
ctrl_1	3319278	1368666	2.42519	1
minus LIF_1	2716824	1206855	2.25116	0.92824
ctrl_2	2800997	1392534	2.01144	1
minus LIF_2	2503460	1800435	1.39048	0.691284		antibodies used:							antibodies used:							antibodies used:
ctrl_3	3302222	1799460	1.83512	1		Anti-GFPT1 (rb, EPR4854, Abcam, ab125069, 1:1000 in 5% milk TBST)							Anti-AMDHD2 (ms, in-house produced, S6 clone, 1:500 in 5% milk TBST)							a-TUBULIN (ms, clone B-5-1-2, Sigma T9026, 1:5000 in 5% milk TBST)
minus LIF_3	3866136	2051751	1.88431	1.02681		goat anti-rabbit IgG (HRP-conjugated, G21234, Thermo Fisher,1:5000 in 5% milk TBST)							goat anti-mouse IgG (HRP-conjugated, G21040, Thermo Fisher, 1:5000 in 5% milk TBST)							goat anti-mouse IgG (HRP-conjugated, G21040, Thermo Fisher, 1:5000 in 5% milk TBST)
ctrl_4	2467339	2262273	1.09065	1
minus LIF_4	3222764	1958190	1.64579	1.509
unpaired t-test (two-tailed)
n = 4
p-value = 0,9166
