# Supplementary material for: GFPT2/GFAT2 and AMDHD2 act in tandem to control the hexosamine pathway
Source: eLife. 2022 Mar 1;11:e69223. doi: 10.7554/eLife.69223 (PMC8970586; doi:10.7554/eLife.69223)
Supplement: Figure 6—figure supplement 1—source data 1. [file elife-69223-fig6-figsupp1-data1.zip › Figure 6-figure supplement 1/Figure6FigureSupplement1B.xlsx]

## Sheet: Sheet1
Relative Gfpt1 and Amdhd2 mRNA level (qPCR) in WT AN3‑12 cells and upon partial differentiation by a 5-day LIF removal (-Lif)
Figure 6-figure supplement 1B
	relative Gfpt1 mRNA level							relative Amdhd2 mRNA level
	replicate 1	replicate 2	replicate 3	replicate 4				replicate 1	replicate 2	replicate 3	replicate 4
control	1	1.094	0.865	0.822			control	1	0.926	0.793	1.05
minus LIF	0.839	0.808	0.931	0.616			minus LIF	1.244	1.077	0.926	0.788
unpaired t-test (two-tailed)							unpaired t-test (two-tailed)
n = 4							n = 4
p-value = 0,1579							p-value = 0,5775
